# Supplementary material for: IL36 is a critical upstream amplifier of neutrophilic lung inflammation in mice
Source: Commun Biol. 2021 Feb 8;4:172. doi: 10.1038/s42003-021-01703-3 (PMC7870940; doi:10.1038/s42003-021-01703-3)
Supplement: Supplementary file 4 — Supplementary Data 1 [file 42003_2021_1703_MOESM4_ESM.xlsx]

## Sheet: Supplementary Data 1
Figure 1 a
	Neutrophils [cells/mL (x10^5)]	-CS WT	-CS IL1 RL2 KO	+CS WT	+CS IL1 RL2 KO		Macrophages [cells/mL (x10^5)]	-CS WT	-CS IL1 RL2 KO	+CS WT	+CS IL1 RL2 KO		MPO [pg/mL]	-CS WT	-CS IL1 RL2 KO	+CS WT	+CS IL1 RL2 KO
		0	0.02	5.58	1.87			1.3	1.24	3.72	3.21			0.254844	0.15495	7.74692	0.254844
		0	0.02	5.24	2.51			1.2	1.68	3.16	3.19			0.105002	0.204897	9.8447	0.804263
		0	0.03	9.21	2.32			1.7	3.07	1.3	2.48			-0.394469	0.15495	8.1465	0.304791
		0.01	0	6.61	1.69			0.99	1.6	1.59	3.81			0.204897	0.15495	7.24745	0.804263
		0	0	3.71	0.79			3.9	2	2	2.61			0.204897	0.204897	5.64914	-0.0448391
		0	0	2	1.05			0	1.5	1.1	2.85			0.304791	0.15495	1.00405	0.354738
		0		4.13	1.08			3.2		4.47	2.12			0.15495		3.40151	0.204897
		0.01		3.79	2.07			1.09		3.41	1.93			0.105002		2.35263	1.15389
		0		2.26	1.26			1		3.54	2.84			0.15495		3.65125	0.15495
				2.7	2.28					2.3	1.23					2.90204	0.204897
Figure 1 b	Neutrophils [cells/mL (x10^5)]	negative control	mu Il36g i.t				Macrophages [cells/mL (x10^5)]	negative control	mu Il36g i.t
		1	5.1					0	0
		0.3	5.4					0.96	0.61
		0.9	3.9					1.07	0.68
		0.6	4.2					0.61	0.84
			2.8						1.31
			6.6						0.39
			3.1						0.74
Figure 1 c	BAL cytokine CCXL1 [pg/mL]	CON	IL-36γ
		176.108	3341.26
		105.465	2093.94
		101.852	1700.86
		80.4427	2402.86
			1830.59
			1934.49
			2297.75
Figure 1d	BAL cytokines IL-1a [pg/mL]	CON	IL-36γ		BAL cytokines IL-1b [pg/mL]	CON	IL-36γ		BAL cytokines GM-CSF [pg/mL]	CON	IL-36γ
		1.20353	7.57614			5.18704	13.1815				0.369061
		1.39862	8.6101			1.44327	10.9505				0.163821
		0.329028	10.1314			0	9.90904				0.0515399
		2.15944	12.0575			1.56076	8.44458				0.319585
			8.94952				7.14789				0.230608
			10.2929				16.1017				0.192776
			11.7506				15.8635				0.106818
Figure 1e	mRNA AM IL1a	ctrl	mIL-36αβγ(100ng/ml)	mIL1αβ(100ng/ml)	LPS (100ng/ml)		mRNA AM IL1b	ctrl	mIL-36αβγ(100ng/ml)	mIL1αβ(100ng/ml)	LPS (100ng/ml)		mRNA AM IL36g	ctrl	mIL-36αβγ(100ng/ml)	mIL1αβ(100ng/ml)	LPS (100ng/ml)		mRNA AM Cxcl1	ctrl	mIL-36αβγ(100ng/ml)	mIL1αβ(100ng/ml)	LPS (100ng/ml)
		1.02337	17.5492	1.44727	21.6056			1.09682	23.1563	0.255843	28.5088			1	4	2.46	4.59			1.02337	35.0984	0.415619	40.3175
		0.954842	18.8088	1.35035	21.6056			1.02337	21.6056	0.274206	26.5996			1.07	3.48	2.64	4.59			0.954842	23.1563	0.445449	30.5549
		1.02337	20.1587	1.35035	23.1563			0.890899	24.8183	0.274206	26.5996			0.93	4.29	2.3	4			1.02337	32.748	0.445449	53.1992
Figure 1f	mRNA mouse Neutrophils Il36g	ctrl.	IL36g	GMCSF	IL36g + GMCSF		mRNA mouse Neutrophils Cxcl1	ctrl.	IL36g	GMCSF	IL36g + GMCSF		mRNA mouse Neutrophils Il1a	ctrl.	IL36g	GMCSF	IL36g + GMCSF		mRNA mouse Neutrophils Il1b	ctrl.	IL36mix	GMCSF	IL36g + GMCSF
		1	1.033	2.331	4.336			3.67	7.685	0.87	2.8955			0.39468	1.23298					0.492	0.968
		0.679	1.077	2.142	3.722			1	8.016	1.375	15.766			0.361268	1.3621		54.247			0.561	1.122		3.698
		0.723	1.074	2.793	3.533			2.741	8.234	3.902	7.593			1		32.417	662.741			1		2.999	26.108
		0.965	1.784	2.694	4.685			1	2.97847	2.621	13.041			1.219		57.279	677.787			0.991		4.529	24.364
		1.293	2.11		3.725			4.079	3.05848		11.787			1.43		62.988	1073.84			1.591		4.184	40.852
		1						3.913						0.423		39.946	535.614			1.067		3.64	26.053
		0.887						1.193
		1.115
		0.947
Figure 1g	mRNA mouse Neutrophils Il36r	ctrl.	GMCSF		mRNA mouse Neutrophils Il1r1	ctrl	GMCSF
		1	11.209			1	0.626
		1.152	6.77			1.289	0.931
		1.201	9.043			0.728	0.746
		0.692	10.245			0.705	0.728
Suppl. Fig. 1a	mRNA Cxcl1 Bal pellet	ctrl			mIL36γ(10min)			mIL36γ(20min)			mIL36γ(30min)				mRNA Il6 Bal pellet	ctrl			mIL36γ(10min)			mIL36γ(20min)			mIL36γ(30min)
		-1.2	-1.1	1	3.9	3.7	4.1	18.9	14.9	20.4	42.5	36.8	40.1			1.3	-1.1	1	9.1	18.3	13.2	61.2	60.8	53.5	42.5	36.8	40.1
		1.1	1.1	1.2	6	5.9	6.3	8.1	8.6	8.5	29.3	33.5	28.9			1.1	1.3	1	7.7	8.5	8.1	66.7	69.1	61.8	29.3	33.5	28.9
					5.7	5.5	5	4.6	4	4.4	11.5	11.6	11.5			1	1	1.3	3.3	3.4	3.7	16.7	17.6	16	11.5	11.6	11.5
Suppl. Fig. 1b	mRNA Il36g AM	CTRL	TNFa	IL1b	mIL-36αβγ(100ng/ml)		mRNA Il36r AM	CTRL	TNFa	IL1b	mIL-36αβγ(100ng/ml)		mRNA Cxcl1 AM	CTRL	TNFa	IL1b	mIL-36αβγ(100ng/ml)
		0.934897	1.42959	1.11758	6.40435			0.929242	0.915348	0.844142	1.13778			0.938947	1.82949	1.80446	11.7347
		1.01629	1.69937	1.03905	6.40574			1.08173	1.02385	0.902613	1.21			1.21087	2.23044	2.02057	15.7585
		1.05249	1.46471	1.11807	5.8476			0.994835	0.971641	0.752191	1.07495			0.879549	2.03488	1.93338	13.5343
Suppl. Fig. 1c	mRNA Cxcl1 AM	ctrl	mIL-36αβγ(100ng/ml)	mIL1αβ(100ng/ml)	LPS (100ng/ml)		mRNA Il36g AM	ctrl	mIL-36αβγ(100ng/ml)	mIL1αβ(100ng/ml)	LPS (100ng/ml)		mRNA Il1b AM	ctrl	mIL-36αβγ(100ng/ml)	mIL1αβ(100ng/ml)	LPS (100ng/ml)		mRNA Il1a AM	ctrl	mIL-36αβγ(100ng/ml)	mIL1αβ(100ng/ml)	LPS (100ng/ml)		mRNA Il6 AM	ctrl	mIL-36αβγ(100ng/ml)	mIL1αβ(100ng/ml)	LPS (100ng/ml)
		1.02337	35.0984	0.415619	40.3175			1	4	2.46	4.59			1.09682	23.1563	0.255843	28.5088			1.02337	17.5492	1.44727	21.6056			0.870551	1024	9.18959	2352.53
		0.954842	23.1563	0.445449	30.5549			1.07	3.48	2.64	4.59			1.02337	21.6056	0.274206	26.5996			0.954842	18.8088	1.35035	21.8457			1.1487	1097.5	9.84916	3104.19
		1.02337	32.748	0.445449	53.1992			0.93	4.29	2.3	4			0.890899	24.8183	0.274206	26.5996			1.02337	20.1587	1.35035	23.1563			1	955.426	8.57419	2352.53
Suppl. Fig. 1c	mRNA mouse Neutrophils Il36g	ctrl	IL1a,b	GMCSF	IL1+GMCSF	IL36g + GMCSF		mRNA mouse Neutrophils Cxcl1	ctrl	IL1a,b	GMCSF	IL1+GMCSF	IL36g + GMCSF		mRNA mouse Neutrophils Il1a	ctrl	IL1a,b	GMCSF	IL1+GMCSF	IL36g + GMCSF		mRNA mouse Neutrophils Il1b	ctrl	IL1a,b	GMCSF	IL1+GMCSF	IL36g + GMCSF		mRNA mouse Neutrophils Il1rn	ctrl	IL1a,b	GMCSF	IL1+GMCSF	IL36g + GMCSF
		1	0.776	2.331	2.36	4.336			3.67	5.423	0.87	3.217	2.8955			0.39468	2.305	32.417	44.446	54.247			0.492	2.235	2.999	4.009	3.698			1	0.792	3.327	4.733	5.622
		0.679	0.776	2.142	1.818	3.722			1	5.796	1.375	4.241	15.766			0.361268	3.024	57.279	85.312	662.741			0.561	1.93	4.529	6.192	26.108			0.483	0.569	3.474	4.935	5.306
		0.723	0.825	2.793	2.941	3.533			2.741	11.725	3.902	2.276	7.593			1	4.487	62.988	116.926	677.787			1	2.399	4.184	7.22	24.364			0.629	0.66	4.088	5.139	6.607
		0.965	1.255	2.694	1.464	4.685			1	3.661	2.621	3.867	13.041			1.219	1.765	39.946	52.917	1073.84			0.991	1.314	3.64	3.421	40.852			0.564	0.525	4.087	2.793	5.51
		1.293	0.965			3.725			4.079	3.282			11.787			1.43				535.614			1.591				26.053
		1	1.244						3.913	8.058						0.423							1.067
		0.887	0.924						1.193	2.311
		1.115
		0.947
Figure 2a	mRNA human neutrophils CXCL1	crtl	GMCSF	IL36	GMCSF_IL36g		mRNA human neutrophils IL1A	crtl	GMCSF	IL36	GMCSF_IL36g		mRNA human neutrophils IL1B	crtl	GMCSF	IL36	GMCSF_IL36g		mRNA human neutrophils IL36G	crtl	GMCSF	IL36	GMCSF_IL36g
		1	1.66	0.98	1.856			1	135.998	1.986	149.313			1	12.769	0.981	14.205			0.907	59.33	1.232	44.115
		0.798	1.879	0.335	2.823			0.393	24.29	0.682	36.045			0.693	4.206	0.182	6.183			0.777	18.04	0.973	11.94
		0.701	2.293	0.59	2.493			0.82	71.752	0.423	102.224			0.588	12.831	0.528	13.371			0.779	26.467	0.702	52.32
		0.93	1.783	0.92	1.88			0.936	43.764	0.35	44.277			0.675	5.091	0.595	5.407			1.466	0.868	14.747	4.516
Figure 2b	mRNA human neutrophils IL36R	crtl	GMCSF	IL36	GMCSF_IL36g		mRNA human neutrophils IL1R	crtl	GMCSF	IL36	GMCSF_IL36g
		1	8.335	2.155	10.204			1	0.626	1.06354	0.962
		1.024	3.448	0.774	6.129			1.289	0.931	0.552352	1.17
		0.551	3.532	0.527	3.683			0.728	0.746		0.816
		0.664	11.134	1.035	11.52			0.705	0.728		0.889
Figure 2c	SAEC [pg/mL] CXCL1	CTRL	IL36mix		SAEC [pg/mL] GM-CSF	CTRL	IL36mix		SAEC [pg/mL] IL-1a	CTRL	IL36mix
		51845.3	100110			0.0635161	20.3914			7951.74	5765.11
		50852.7	99569.7			0.392115	27.1124			8766.11	3523.34
		48188.8	102334				25.7395			8714.07	6725.9
Figure 2d	mRNA SAEC CXCL1	CTRL	IL36mix		mRNA SAEC IL36G	CTRL	IL36mix		mRNA SAEC GM-CSF	CTRL	IL36mix		mRNA SAEC IL1A	CTRL	IL36mix		mRNA SAEC IL1B	CTRL	IL36mix
		1	1.832			1	5.851			1	2.071			1				1
		0.623	1.547			0.904	5.407			0.622	2.42			1.018	4.03			0.856	3.102
		0.596	1.179			0.818	4.763			0.583	2.737			0.994	8.527			1.013	4.211
Figure 3a	mRNA BMDMs Il36r	ctrl.	GM-CSF	Il36
		1.07	57.45	-1.1
		1.29	56.6	-1.48
		-1.38	56.68	-2.86
		1.24	53.6	1.39
		-1.22	57.94	-1.33
		-1.02	47.62	1.53
Figure 3b	BMDM [pg/mL] CXCl1	ctrl,	IL36mix,	IL1a	IL1b		BMDM [pg/mL] CXCl1	GMCSF +TGFb	GMCSF +TGFb + IL36mix	GMCSF +TGFb + IL1a	GMCSF +TGFb + IL1b
		18.687	85.4548	63.7088	16.2916			9.3925	462.912	21.11	9.51625
		29.706	136.19	59.519	34.486			19.345	786.28	26.029	16.682
		10.844	83.1003	52.5156	10.0125			6.8708	571.589	21.5977	5.79642
		18.337	186.49	90.937	26.842			13.97	953.84	47.304	46.734
Figure 3c	mRNA BMDM Il36g	GMCSF +TGFb + Control	GMCSF +TGFb + IL36mix	GMCSF +TGFb + IL1a	GMCSF +TGFb + IL1b		mRNA BMDM Cxcl1	GMCSF +TGFb + Control	GMCSF +TGFb + IL36mix	GMCSF +TGFb + IL1a	GMCSF +TGFb + IL1b		mRNA BMDM Il1a	GMCSF +TGFb + Control	GMCSF +TGFb + IL36mix	GMCSF +TGFb + IL1a	GMCSF +TGFb + IL1b		mRNA BMDM Il1b	GMCSF +TGFb + Control	GMCSF +TGFb + IL36mix	GMCSF +TGFb + IL1a	GMCSF +TGFb + IL1b
		0.964	62.621		1.173			0.048	3.646	0.033	0.008			7.872	16552	13.656	3.62			0.101545	932.875	2.0132	0.562857
		1.94	68.19	0.975	0.868			0.034	4.665	0.044	0.006			5.739	19093	17.048	4.67			0.606223	515.731	1.58817	0.749537
		1.702	149.531	1.775	1.043			0.114	13.773	0.111	0.02			24.458	33073.2	33.629	22.439			1.94737	840.227	2.23541	1.7213
		1.162	274.288	1.808	0.911			0.086	19.008	0.18	0.062			11.363	33879.1	34.176	16.499			1.01473	902.397	2.95239	1.42983
Figure 3d	mRNA Fibroblasts Il1a	GMCSF +TGFb + Control	GMCSF +TGFb + IL1a	GMCSF +TGFb + IL1b	GMCSF +TGFb + IL36mix		mRNA Fibroblasts Il1b	GMCSF +TGFb + Control	GMCSF +TGFb + IL1a	GMCSF +TGFb + IL1b	GMCSF +TGFb + IL36mix		mRNA Fibroblasts Il36g	GMCSF +TGFb + Control	GMCSF +TGFb + IL1a	GMCSF +TGFb + IL1b	GMCSF +TGFb + IL36mix		mRNA Fibroblasts Il1rn	GMCSF +TGFb + Control	GMCSF +TGFb + IL1a	GMCSF +TGFb + IL1b	GMCSF +TGFb + IL36mix
		11.559	12.052					16.646	14.378					0.909	0.557		44.029			1.639	1.85	2.02	4.133
		26.706	21.777	15.849	867.98			27.044	24.321	21.004	627.48			3.131	3.158	2.084	91.121			2.318	2.141	2.629	6.766
		19.771	14.953	18.045	1079.3			20.805	19.429	30.898	786.087			3.851	2.289	3.142	103.226			2.379	3.002	2.827	7.494
		15.853	12.427	16.75	1096.25			24.135	21.357	18.481	870.662			3.035	3.335	3.929	85.191			2.56	2.94		6.495
Figure 3e	mRNA Fibroblasts Il36r	ctrl.	Il36	mRNA Fibroblasts Il36r	ctrl	GMCSF/TGFb
		1	1.006		1	0.978
		0.735	1.027		0.694	1.282
		0.706	0.871		0.733	1.072
		0.51	0.445		0.772	1.025
		1	1.381
		0.694	1.203
		0.733	1.253
		0.772	1.087
Suppl. Fig 2a	mRNA BMDM Cxcl1	Control	IL36mix	IL1a	IL1b		mRNA BMDM Il1a	Control	IL36mix	IL1a	IL1b		mRNA BMDM Il1b	Control	IL36mix	IL1a	IL1b		mRNA BMDM Il36g	Control	IL36mix	IL1a	IL1b		mRNA BMDM Il1r1	Control	IL36mix	IL1a	IL1b		mRNA BMDM Il1rn	Control	IL36mix	IL1a	IL1b
		1	0.652	0.338	0.34			1	5.957	3.36	0.677			19.2952	4.11212	3.29844	0.0119057			1	4.15	0.576	0.894			0.385	0.232	0.189	0.358			0.117	0.208	0.142	0.143
		0.484	0.539	0.598	0.487			0.508	1.033	1.704	0.688			0.0168766	5.08134	4.33106	0.0333989			1.656	5.934	2.258	0.403			0.265	0.311	0.212	0.314			0.097	0.133	0.108	0.092
		0.434	0.579	0.362	0.202				1.395		0.748			1.67511	1.78203	1.23891	1.82715			1.115	25.551	7.299	2.376			0.278	0.392	0.174	0.252			0.114	0.255	0.146	0.096
		0.317	0.609	0.305	0.238				3.589		1.153			1.83325	2.531	1.53928	2.29841			1.93	23.577	8.292	1.56			0.471	0.421	0.432	0.499			0.138	0.315	0.163	0.143
Suppl. Figure 2b	mRNA Fibroblasts Il1a	Control	IL1a	IL1b	IL36mix		mRNA Fibroblasts Il1b	Control	IL1a	IL1b	IL36mix		mRNA Fibroblasts Cxcl1	Control	IL1a	IL1b	IL36mix		mRNA Fibroblasts Il36g	Control	IL1a	IL1b	IL36mix		mRNA Fibroblasts Il1rn	Control	IL1a	IL1b	IL36mix		mRNA Fibroblasts Il1rn	Control	IL1a	IL1b	IL36mix		mRNA Fibroblasts Il36a	Control	IL1a	IL1b	IL36mix
		1	1.318	1.385	227.081			1	0.712	1.748	257.095			1	0.738		227.807			1						1	1.025	0.979	1.379			1	0.853	0.707	6.458			1	1.59		11.973
		1.556	1.788	1.824	323.795			2.45	1.475	0.668	332.73			1.03	0.555	0.661	135.733			2.431	2.236	1.441	41.646			0.945	0.916	0.975	1.287			0.775	0.662	0.993	4.939			1.031			15.103
		7.727	1.804	1.352	301.35			9.281	0.809	1.11	479.559			3.639	0.262	0.374	155.498			17.33		0.745	46.54			0.849	1.075	0.736	1.228			1.225	1.127	0.703	6.699						44.88
		2.164	2.183					1.617	1.421		279.752			0.961	0.527	0.32	88.136			1.61	0.477	1.375	59.509			1.006	1.051		1.213			1.755	0.876		6.5						13.199
Suppl. Figure 2c	Fibroblasts [pg/mL] MMP9	Control	IL36mix		mRNA Fibroblasts MMP9	Control	IL36mix		BMDM [pg/mL] MMP9	Control	IL36mix		mRNA BMDM MMP9	Control	IL36mix
		361.807	1465.73			1.03933	8.90033			50	250.402			1.003	3.494
		311.168	1438.72			1.03	9.937			105.238	773.669			1.00233	3.042
		145.749	2140.91			1.002	8.31367				149.124			1.00233	3.626
		186.26				1.04733					44.4711			1.01167	3.555
Figure 4a	mRNA MDMs IL36R	Ctrl	IL36mix	GMCSF	IL36mix_GMCSF		mRNA MDMs IL1A	Ctrl	IL36mix	GMCSF	IL36mix_GMCSF		mRNA MDMs IL1B	Ctrl	IL36mix	GMCSF	IL36mix_GMCSF		mRNA MDMs IL36G	Ctrl	IL36mix	GMCSF	IL36mix_GMCSF
		1	0.53	0.284	0.183			1	3.35	8.83	56.01			1	3.41	5.37	30.26			1	0.443014	1.32551	2.22622
		0.548	0.306	0.477	0.036			1.51	5.27	5.83	52.75			0.93	3.6	5.58	31.75			1.14321	0.320738	1.44205	3.14366
		0.275	0.592	0.494	0.326				3.01	5.5	51.09			1.1	3.39	4.91	28.55					1.45522	2.50851
		0.704	0.45	0.458
Figure 4b	mRNA Fibroblasts IL36G	Ctrl	IL36mix	GMCSF	IL36mix_GMCSF		mRNA Fibroblasts IL36R	Ctrl	IL36mix	GMCSF	IL36mix_GMCSF		mRNA Fibroblasts IL1A	Ctrl	IL36mix	GMCSF	IL36mix_GMCSF		mRNA Fibroblasts IL1B	Ctrl	IL36mix	GMCSF	IL36mix_GMCSF		mRNA Fibroblasts GM-CSF	Ctrl	IL36mix	GMCSF	IL36mix_GMCSF		mRNA Fibroblasts CXCL1	Ctrl	IL36mix	GMCSF	IL36mix_GMCSF
		1	1.986	1.529	2.369			1	1.392	1.248	1.482			1	2.732	1.397	0.576			1	6.124	1.09	6.432			1	50.524	2.571	49.993			1	190.291	1.215	187.559
		1.599	0.677	0.545	1.016			1.022	1.015	1.129	1.062			1.02	2.464	1.196	0.439			1.408	5.503	1.252	6.117			2.39	41.042	1.809	95.532			1.227	152.145	1.321	153.453
			2.973	1.252	0.886				1.416	1.078	1.04				2.735	0.928	0.828				5.451	1.304	5.707				33.313	2.935	107.397				172.676	1.069	159.058
Suppl. Fig. 3a	mRNA MDMs CXCL1	Ctrl	IL36mix	GMCSF	IL36mix_GMCSF
		1	10.284	0.474	6.535
		0.748	11.201	0.412	5.704
		1.047	10.118	0.641	6.271
Figure 5a	Neutrophils [cells/mL (x10^5)]	Ctrl.	1 Week CS	2 Week CS	3 Week CS	H1N1	CS + H1N1
		0.2	2.4	0.81	4.4	8.79	15.3
		0.3	2.5	1.14	4.9	9.76	8.24
		0.4	2.5	0.81	3.61	8.54	9.27
		0.1	1.4	0.82	3	8.28	10.08
		0.2	1.3	1.02	3.1	7.48	12.11
		0.3	1.2	1.22	4.11	3.89	9.37
		0.39	1.6	1.02	3.1	12.58	9.67
		0.54	1.2	1.76	2.8	6.1	10.32
		0.24	1.8
		0.66
		0.1
		0.2
		0.2
		0.2
		0.2
		0.3
		0.4
		0.1
Figure 5b	mRNA BAL pellet Il36g	Room Air	CS		mRNA BAL pellet Il36g	Room Air	CS +H1N1
		1.38933	30.1867			1	2857
		0.773667	32.3373			5.44004	1230.67
		1.53533	49.2987				1406.23
		0.61	21.4927				1541.76
Figure 5c	Neutrophils [cells/mL (x10^5)]	Room Air	2 Week CS	CS + H1N1
		0.39	0.81	15.3
		0.54	1.14	8.24
		0.24	0.81	9.92
		0.66	0.82	12.3
			1.02	9.67
			1.22	10.32
			1.02
			1.76
Figure 5d	Lung homogenate [pg/mL] Il1-ß	Room Air	2 Week CS	CS + H1N1		Lung homogenate [pg/mL] CXCL1	Room Air	2 Week CS	CS + H1N1		Lung homogenate [pg/mL] IL6	Room Air	2 Week CS	CS + H1N1
		41.91	123.27	2059.51			77.39	244.09	3700.02			23.46	63.03	19176.7
		75.63	105.25	1502.99			360.69	162.72	1661.62			35.69	48.6	11199
		15.43	123.08	2107.07			228.82	218.41	1619.63			16.09	125.59	9627.64
		152.96	194.92	2578.54			702.19	644.28	1861.58			22.11	94.83	18813.9
			121.26	2607.78				231.09	1904.07				68.14	18961.8
			151.61	2304.27				351.83	1396.8				125.59	11471.3
			214.3	2012.76				334.74	1835.05				74.34	15513
			74.91	1111.04				242.06	2123.16				105.21	16368.2
Figure 5e	Neutrophils [cells/mL (x10^5)]	Ctrl. (2 Week) WT	2 Week CS + H1N1 WT	IL36 KO	IL36 KO + H1N1 CS		Lung homogenate mRNA Il36g	Ctrl. (2 Week) WT	2 Week CS + H1N1 WT	IL36 KO	IL36 KO + H1N1 CS		Lung homogenate mRNA Cxcl1	Ctrl. (2 Week) WT	2 Week CS + H1N1 WT	IL36 KO	IL36 KO + H1N1 CS
		0.03	1.06	0	0.15			1	1.96571	1	5.07845			1	10.8552	1	14.1836
		0.02	0.42	0.01	0.07			1.53827	3.70025	1.78242	0.940406			2.80244	17.1379	0.90796	2.9321
		0.02	0.26	0.05	0.18			0.709585	7.95758	0.319797	2.14243			5.81466	32.3512	0.542785	16.7019
		0.02	0.21	0.02	0.14			2.30475	6.06431	1.19382	1.11352			5.42304	31.558	0.881347	13.9303
		0.02	1.209	0.02	0.23			2.02185	4.7822	4.94334	1.69519			4.34199	48.4391	11.074	10.2331
			0.45		0.05				7.06306		0.297227				48.5319		1.6831
			0.29		0.24						3.04431						17.0196
			0.39
Figure 5f	BALF [pg/mL] IL-1ß	Ctrl. (2 Week) WT	2 Week CS + H1N1 WT	IL36 KO	IL36 KO + H1N1 CS		BALF [pg/mL] CXCL1	Ctrl. (2 Week) WT	2 Week CS + H1N1 WT	IL36 KO	IL36 KO + H1N1 CS		BALF [pg/mL] IL-6	Ctrl. (2 Week) WT	2 Week CS + H1N1 WT	IL36 KO	IL36 KO + H1N1 CS		BALF [pg/mL] TNFa	Ctrl. (2 Week) WT	2 Week CS + H1N1 WT	IL36 KO	IL36 KO + H1N1 CS
		1.64738	91.9783	0.211402	53.6449			15.733	125.971	4.30758	81.652				1088.53	1.39401	1082.81			1.41445	55.1796	0.885685	45.6563
		1.7886	84.8323	0.628481	5.34514			11.4857	75.1113	4.83951	7.28619				388.909		53.3495			1.20356	33.8292	0.754539	2.76043
		0.280547	78.539	0.280547	48.2258			12.8	51.182	4.99734	52.0632				485.106		801.038			1.21897	42.2417	0.957339	23.4661
		0.908465	81.961	0.419359	39.1967			8.70907	115.755	3.64926	32.889				1345.8		503.975			0.661059	50.1419	0.771553	16.5819
		0.663416	178.553		77.5825			27.2108	266.258	3.33865	92.7308				3142.21		1238.21			1.56046	145.267	0.567768	43.734
			105.07		6.34675				222.926		8.07588				1763.3		35.2974				80.7144		4.8264
			116.553		45.7746				197.629		49.4129				1258.16		833.937				67.7536		23.8413
			90.6517						141.26						1738.13						58.5617
	Lung homogenate [pg/mL] IL-1ß	Ctrl. (2 Week) WT	2 Week CS + H1N1 WT	IL36 KO	IL36 KO + H1N1 CS		Lung homogenate [pg/mL] CXCL1	Ctrl. (2 Week) WT	2 Week CS + H1N1 WT	IL36 KO	IL36 KO + H1N1 CS		Lung homogenate [pg/mL] IL-6	Ctrl. (2 Week) WT	2 Week CS + H1N1 WT	IL36 KO	IL36 KO + H1N1 CS		Lung homogenate [pg/mL] TNFa	Ctrl. (2 Week) WT	2 Week CS + H1N1 WT	IL36 KO	IL36 KO + H1N1 CS
		695.329	5279.51	472.544	5177.31			59.4684	514.733	39.5218	623.216			6.82936	1910.1	6.1111	1991.36			4.75828	52.359	5.80419	72.2839
		1072.11	2910.04	453.978	1314.12			78.2857	228.458	46.8832	113.531			5.24911	1286.96	4.65276	255.236			8.47398	32.2635	6.21072	28.2091
		777.329	6696.26	726.044	3639.3			59.8644	902.747	57.5147	408.175			5.88527	6716.6	21.972	1987.93			5.61683	70.7497	6.47201	61.0571
		502.641	7993.9	540.085	4193.75			50.9451	880.8	48.9994	235.845			5.59064	3549.31	10.2332	839.304			4.57321	85.6381	5.51531	47.9643
		544.03	5952.57	473.332	3624.81			89.7291	902.679	49.9559	473.739			4.51429	3514.5	7.36405	1888.82			5.67286	81.9131	6.55972	57.0956
			7204.93		450.341				859.602		50.5329				5032.86		8.68763				103.48		8.87384
			4265.07		4090.85				599.539		706.222				2865.8		6036.28				53.3731		87.1491
Suppl. Fig. 4b	Neutrophils [cells/mL (x10^6)]	Ctrl. (2 Week) WT	2 Week CS + H1N1 WT	IL1rapKO	IL1rapKO + H1N1 CS		Lung homogenate [pg/mL] IL-1ß	Ctrl. (2 Week) WT	2 Week CS + H1N1 WT	IL1rapKO	IL1rapKO + H1N1 CS		Lung homogenate [pg/mL] Cxcl1	Ctrl. (2 Week) WT	2 Week CS + H1N1 WT	IL1rapKO	IL1rapKO + H1N1 CS		Lung homogenate [pg/mL] IL6	Ctrl. (2 Week) WT	2 Week CS + H1N1 WT	IL1rapKO	IL1rapKO + H1N1 CS
		0.039	1.53	0.063	0.421			41.91	2059.51	72.2	218.82			77.39	3700.02	96.46	130.46			23.46	19176.7	55.08	3114.27
		0.054	0.824	0.04	0.264			75.63	1502.99	80.11	332.54			360.69	1661.62	81.51	227.78			35.69	11199	44.49	6357.46
		0.024	0.992	0.023	0.5			15.43	2107.07	117.03	332.83			228.82	1619.63	79.68	297.91			16.09	9627.64	36.96	9199.75
		0.066	1.23	0.008	0.372			152.96	2578.54	190.38	485.78			702.19	1861.58	329.72	395.13			22.11	18813.9	68.53	7768.16
			0.967		0.392				2607.78	141.39	433.67				1904.07	233.75	351.62				18961.8	82.77	7184.66
			1.032		0.376				2304.27		386.32				1396.8		585.7				11471.3		10625.2
					0.46				2012.76		646.07				1835.05		626.47				15513		10377.4
									1111.04		347.16				2123.16		462.68				16368.2		12343.9
Figure 6a	mRNA mouse neutrophils Il36g	ctrl.	Il36	Poly (I:C)	Poly (I:C) + Il36g		mRNA mouse neutrophils Cxcl1	ctrl.	Il36	Poly (I:C)	Poly (I:C) + Il36g		mRNA mouse neutrophils Il1a	ctrl.	Il36	Poly (I:C)	Poly (I:C) + Il36g		mRNA mouse neutrophils Il1b	ctrl.	Il36	Poly (I:C)	Poly (I:C) + Il36g
		1	1.033	0.681	1.12			3.67	7.685	1.812	8.31			0.39468	1.23298	2.194	0.57417			0.492	0.968	1.159	0.957
		0.679	1.077	0.597	1.006			1	8.016	1.845	9.226			0.361268	1.3621	1.365	1.5983			0.561	1.122	1.092	1.227
		0.723	1.074	0.682	1.125			2.741	8.234	2.931	10.753			1		1.95	3.97			1		1.295	3.256
		0.965	1.784	0.897	1.47			1	2.97847	2.081	2.41376			1.219		1.601	3.685			0.991		0.735	3.013
		1.293	2.11	0.764	2.045			4.079	3.05848	3.599	2.75244			1.43			4.863			1.591			3.654
		1		0.875	1.324			3.913		2.382	3.956			0.423			1.174			1.067			1.856
		0.887		0.729	1.12			1.193		1.022	5.615
		1.115			1.585						5.974
		0.947			1.151						2.925
Figure 6b	mRNA BMDMs Il36g	ctrl.	Il36	Poly (I:C)	Poly (I:C) + Il36g		mRNA BMDMs Cxcl1	ctrl.	Il36	Poly (I:C)	Poly (I:C) + Il36g		mRNA BMDMs Il1a	ctrl.	Il36	Poly (I:C)	Poly (I:C) + Il36g		mRNA BMDMs Il1b	ctrl.	Il36	Poly (I:C)	Poly (I:C) + Il36g		mRNA BMDMs Gmcsf	ctrl.	Il36	Poly (I:C)	Poly (I:C) + Il36g
		0.147	2.555	14.893	34.93			1	10.57	10.594	60.612			1	9.8035	8099.38	14584.9			1	4.17839	46.0841	110.196			1	1	41.3601	457.165
		0.412	4.425	13.966	20.672			1.539	16.477	8.283	58.824			5.96675	5.68231	3911.76	7202.14			1.16361	0.844585	23.1057	66.7137			1.01	1.02	101.739	829.301
		0.18	1.539	17.606	39.688			0.832	2.95	9.072	55.593			10.5234	14.7928	4004.53	15567			2.11479	1.46195	75.6252	184.036			1.03	1	105.837	450.756
		0.277	1.803	16.241	32.551			0.922	2.617	8.834	58.619									2.41732	2.71133	13.2663	83.874					15.3433	559.524
																												14.8371	247.379
																													279.143
																													326.052
																													575.868
	mRNA Fibroblasts Il36g	ctrl.	Il36	Poly (I:C)	Poly (I:C) + Il36g		mRNA Fibroblasts Cxcl1	ctrl.	Il36	Poly (I:C)	Poly (I:C) + Il36g		mRNA Fibroblasts Il1a	ctrl.	Il36	Poly (I:C)	Poly (I:C) + Il36g		mRNA Fibroblasts Il1b	ctrl.	Il36	Poly (I:C)	Poly (I:C) + Il36g		mRNA Fibroblasts Gmcsf	ctrl.	Il36	Poly (I:C)	Poly (I:C) + Il36g
		1.962	0.900333	0.039	2.786			1	95.433	2.505	193.217			1	34.9477	1.32371	81.3956			1	70.0141	0.933592	157.818				430.494	6.63884	1229.36
		1	2.04567	0.117333	5.20433			0.374	93.944	2.765	174.659			0.605361	29.6717	1.31644	57.4522			0.670205	60.8405	1.2162	123.489				364.675	3.22572	688.651
		1	0.955333	0.0175	2.10467			0.507	73.916	1.818	126.684			0.511253	30.2792	1.43298	62.7254			0.252892	63.8741	1.31208	136.558			1.40997	309.903	7.43836	969.487
		1	0.819667	0.014	2.25367			0.352	45.964	1.854	125.056			0.263266	14.5787	0.846389	30.8445			0.0195063	19.9516	0.319245	43.6828			2.59626	213.755	18.3687	872.389
Suppl. Fig 5a	Neutrophils [cells/mL (x10^5)]	untreated	2mg/kg Poly IC 4h	2mg/kg Poly IC 12h	2mg/kg Poly IC 24h	2mg/kg Poly IC 48h		Macrophages [cells/mL (x10^5)]	untreated	2mg/kg Poly IC 4h	2mg/kg Poly IC 12h	2mg/kg Poly IC 24h	2mg/kg Poly IC 48h		BALF [pg/mL] GMCSF	untreated	2mg/kg Poly IC 4h	2mg/kg Poly IC 12h	2mg/kg Poly IC 24h	2mg/kg Poly IC 48h		BALF [pg/mL] CXCl1	untreated	2mg/kg Poly IC 4h	2mg/kg Poly IC 12h	2mg/kg Poly IC 24h	2mg/kg Poly IC 48h		BALF [pg/mL] MMP9	untreated	2mg/kg Poly IC 4h	2mg/kg Poly IC 12h	2mg/kg Poly IC 24h	2mg/kg Poly IC 48h
		0	0.17	0.48	0.88	0.22			1.61	1.03	0.96	3.45	3.2			0.32835	0.747192	0.950365	5.95055	0.468137			0.32835	0.747192	0.950365	5.95055	0.468137			1321.03	2007.46	9672.18	28330.7	23253.7
		0.09	0.39	0.37	1.01	0.64			1.47	2.49	0.98	1.82	1.73			0.0182413	1.66887	2.94062	10.9277	2.18948			0.0182413	1.66887	2.94062	10.9277	2.18948			2467.22	2600.45		28458.4	14514.4
		0.15	0.21	0.15	0.61	0.18			2.38	0.92	1.23	3.26	1.8			0.0653238	1.05478	0.857512	4.09478	2.49004			0.0653238	1.05478	0.857512	4.09478	2.49004			817.327	1253.33	3396.54	86335.2	24651.4
		0.13	0.18	0.47	1.01	0.7				1.21	2.21	1.86	1.62			0.26123	0.712339	1.37935	7.43025	1.93503			0.26123	0.712339	1.37935	7.43025	1.93503			1785.74	2060.37	6427.55	87902.8	28886.7
			0.19	0.99	0.56	0.1				1.44	1.1	1.91	2.36				2.99259	0.630987	4.36581	1.07218				2.99259	0.630987	4.36581	1.07218				2134.49	8373.06	35799.4	27349.2
			0.16	0.5	0.61	0.71				0.97	2	1.59	1.86				2.15479	1.27506	5.61069	1.70938				2.15479	1.27506	5.61069	1.70938				1995.07	11700.5	58831.3	38152.6
			0.06	1.67	0.62	0.48				2.49	1.32	1.5	1.84				3.0792	1.15335	12.9167	3.76022				3.0792	1.15335	12.9167	3.76022				2681.63	9243.2	22701.9	28639.7
			0.15	1.79	0.8	0.15											4.60796	3.48325	7.19426	0.840098				4.60796	3.48325	7.19426	0.840098				1814.23	1295.65	19143	33119.7
Suppl. Fig 5b	mRNA BAL Pellet Il36g	untreated	2mg/kg Poly IC 4h	2mg/kg Poly IC 12h	2mg/kg Poly IC 24h	2mg/kg Poly IC 48h
		0.572	0.371667	9.49433	6.88767	1.82467
		0.238	4.451	4.01533	4.605	8.78433
		1.365	0.228	5.216	12.8657	6.72167
			0.771333	5.29267	4.15267	3.426
			0.517	6.597	4.107	9.29433
			15.62	5.91167	2.31467	5.378
			0.709	18.8623	3.497	8.77067
			0.482333	21.8745	0.952333	0.353333
Suppl. Fig 5c	mRNA AM Il36g	untreated	Poly IC		mRNA AM Cxcl1	untreated	Poly IC		mRNA AM Il1a	untreated	Poly IC		mRNA AM Il1b	untreated	Poly IC		mRNA AM Il36r	untreated	Poly IC
		1	2.182			1	2.294			1	1.154			1	2.09			1	1.09
		0.804	2.168			1.234	2.134			0.9545	1.13			1.05	2.166			1.017	1.129
		1.078	2.411			1.5	2.635			0.978	1.222			1.16	2.28			1.004	1.1203
Suppl. Fig 5d	BMDM [pg/mL] Cxcl1	ctrl.	Il36	Poly (I:C)	Poly (I:C) + Il36g		BMDM [pg/mL] IL36g	ctrl.	Il36	Poly (I:C)	Poly (I:C) + Il36g		BMDM [pg/mL] GM-CSF	ctrl.	Il36	Poly (I:C)	Poly (I:C) + Il36g		BMDM [pg/mL] MMP9	ctrl.	Il36	Poly (I:C)	Poly (I:C) + Il36g
		0.0538	0.103	0.0988	0.276			8.7871	14.8317	7.99622	28.1072			2e-05	0.081	0.212	1.045			50	250.402	608.249	1266.55
		0.0523	0.102	0.0742	0.249			10.7643	12.0636	5.68007	21.4412				0.115	0.424	1.454			105.238	773.669	972.848	1384.71
Suppl. Fig 5e	mRNA BMDMs Il36r	untreated	Poly IC		mRNA mouse fibroblasts Il36r	untreated	Poly IC
		1	2.543			1	0.735
		0.488	1.877			0.735	0.635
		0.872	2.259			0.706	0.392
		0.767	2.659			0.51
						1
						0.694
						0.733
						0.772
Suppl. Fig 5f	mouse fibroblasts [pg/mL] Cxcl1	ctrl.	Il36	Poly (I:C)	Poly (I:C) + Il36g		mouse fibroblasts [pg/mL] IL36g	ctrl.	Il36	Poly (I:C)	Poly (I:C) + Il36g		mouse fibroblasts [pg/mL]GM-CSF	ctrl.	Il36	Poly (I:C)	Poly (I:C) + Il36g		mouse fibroblasts [pg/mL] MMP9	ctrl.	Il36	Poly (I:C)	Poly (I:C) + Il36g
		0.0544	0.92	0.0816	1.21			54.6582	1280.47	350.956	1425.03			0.053	21.076	3.315	94.52			361.807	1465.73	260.53	6279.79
		0.0617	1.62	0.0985	1.73			62.3411	1373.28	467.329	1409.1			0.285	116.699	1.412	305.722			311.168	1438.72	338.176	3285.35
		0.06	1.64	0.163	1.75			60.3074	1281.6	171.652	1425.99				97.314	4.7	694.762			145.749	2140.91		4345.39
		0.061	1.55	0.127	1.7			21.7237	723.462	50.0824	1065.18				71.792	2.409	716.702			186.26			976.224
Suppl. Fig 5g	mRNA BMDM Ifnb1	ctrl.	Il36	Poly (I:C)	Poly (I:C) + Il36g		mRNA mouse fibroblasts Ifnb1	ctrl.	Il36	Poly (I:C)	Poly (I:C) + Il36g
		1	0.11	13.588	7.331			1	0.491	0.153	0.487
		0.697	0.615	12.494	5.142			0.991	0.424	0.156	0.07
		0.351	0.126	22.035	7.761			0.359	0.169	0.014	0.04
		0.476	0.47	17.916	10.47			1.445	0.158	0.443	0.298
Figure 7a	mRNA humane Fibrobalsten CXCL1	ctrl.	Il36	Poly (I:C)	Poly (I:C) + Il36g		mRNA humane Fibrobalsten IL1A	ctrl.	Il36	Poly (I:C)	Poly (I:C) + Il36g		mRNA humane Fibrobalsten IL1B	ctrl.	Il36	Poly (I:C)	Poly (I:C) + Il36g		mRNA humane Fibrobalsten GM-CSF	ctrl.	Il36	Poly (I:C)	Poly (I:C) + Il36g		mRNA humane Fibrobalsten IL36G	ctrl.	Il36	Poly (I:C)	Poly (I:C) + Il36g
		1	190.291	14.6772	122.069			1	2.732	2.92232	2.206			1	6.12376	5.32059	6.117			1	50.524	16.149	59.8437			1	1.986	0.904063	0.451669
		1.227	152.145	10.442	249.657			1.02	2.464	2.59603	3.915			1.408	5.50315	3.85932	12.075			2.39	41.042	17.0455	108.133			1.599	0.677	0.735221	1.36112
			172.676	10.3478	269.678				2.735	1.66025	3.858				5.45142	3.61809	12.56				33.313	10.7372	128.759				2.973	0.777609	1.3006
Figure 7b	mRNA MDM CXCL1	ctrl.	Il36	Poly (I:C)	Poly (I:C) + Il36g		mRNA MDM IL1A	ctrl.	Il36	Poly (I:C)	Poly (I:C) + Il36g		mRNA MDM IL1B	ctrl.	Il36	Poly (I:C)	Poly (I:C) + Il36g		mRNA MDM IL36G	ctrl.	Il36	Poly (I:C)	Poly (I:C) + Il36g
		1	10.284	0.713	8.147			1	3.35	1.11	5.4			1	3.41	0.8	3.45			1	0.443014	0.657125	0.596573
		0.748	11.201	0.739	7.756			1.51	5.27	1.13	6			0.93	3.6	0.82	3.51			1.14321	0.320738	0.865421	0.921403
		1.047	10.118		8.456				3.01	1.31	5.25			1.1	3.39	0.81	3.35					1.00831	0.675223
Figure 8a	SAEC [pg/mL] GMCSF	ctrl.	Poly (I:C)	LPS		SAEC [pg/mL] CXCL1	ctrl.	Poly (I:C)	LPS		SAEC [pg/mL] IL36g	ctrl.	Poly (I:C)	LPS		SAEC [pg/mL] IL1a	ctrl.	Poly (I:C)	LPS		SAEC [pg/mL] IL1b	ctrl.	Poly (I:C)	LPS
		0.0635161	63.4776	0.421267			51845.3	106983	58806.7			8.98	1376.64	23.35			7951.74	10237.4	8696.74				12.2616
		0.392115	70.106				50852.7	106468	57298.8			22.45	1608.62	11.97			8766.11	10692.1	7199.87				14.1526
			56.774				48188.8	106933	51116.5			11.08	1814.26	11.97			8714.07	5695.22	9503.17				15.3936
Figure 8b	SAEC mRNA GMCSF	ctrl.	Poly (I:C)	LPS		SAEC mRNA CXCl1	ctrl.	Poly (I:C)	LPS		SAEC mRNA IL36G	ctrl.	Poly (I:C)	LPS		SAEC mRNA IL1A	ctrl.	Poly (I:C)	LPS		SAEC mRNA IL1B	ctrl.	Poly (I:C)	LPS
		1	6.207				1	4.984	1.161			1	386.841	0.807			1	202.079				1	49.34	2.629
		0.622	7.27	0.963			0.623	3.781	0.705			0.904	329.215	1.001			1.018	154.681	1.325			0.856	51.452	0.71
		0.583	8.362	0.693			0.596	3.114	0.671			0.818	376.169	0.873			0.994	202.449	1.332			1.013	47.407	1.107
Figure 9c	IL36g relative mRNA	AM ctrl.	AM - LPS	Neutrophils ctrl.	Neutrophils LPS		Il1a relative mRNA	AM ctrl.	AM - LPS	Neutrophils ctrl.	Neutrophils LPS		Il1b relative mRNA	AM ctrl.	AM - LPS	Neutrophils ctrl.	Neutrophils LPS		Cxcl1 relative mRNA	AM ctrl.	AM - LPS	Neutrophils ctrl.	Neutrophils LPS
		0.954489	7.80571	10.0066	80.4252			1.04798	32.9948	0.00243527	1.335			0.981975	48.3989	0.138621	7.359			0.989591	646.291	0.0200632	12.3087
		1.04768	7.28725	10.8401	90.8235			0.954216	36.3189	0.00255555	1.35108			1.01836	45.192	0.166624	7.00163			1.01052	687.584	0.0489843	11.5639
				14.2801	128.156					0.00128082	0.883502					0.254233	9.25085					0.0807593	12.6886
				14.1241	139.381					0.00172939	1.01713					0.264823	10.3539					0.117855	15.7459
				14.3538	107.621					0.00316838	2.21082					0.183671	10.1387					0.081262	15.7681
				17.1438	118.002					0.00348562	2.33353					0.223163	12.2084					0.0506057	17.3509
				21.8204	73.4378					0.006734	0.427912					0.245156	5.55608					0.241565	9.14012
				22.8873	47.682					0.0068085	0.241435					0.290487	3.11274					0.213814	4.60263
Figure 9e	mRNA human neutrophils IL36G	ctrl	LPS		mRNA MDMs IL36G	ctrl.	LPS		mRNA human fibroblatsts IL36G	ctrl	LPS
		1	80.2556			1	50.8586			1	2.675
			75.533			1.14321	49.0971			1	0.474
			62.4563			0.95	48.8088			1.599	1.953
			72.4081
			80.9872
			75.4446
			92.4266
			103.188
			51.8474
			89.8768
Suppl. Fig 6a	Neutrophils [cells/mL (x10^6)]	ctrl.	LPS_ 2h	LPS_ 4h	LPS_ 8h	LPS_ 24h	LPS_ 48h	LPS_ 60h
		0.002	0.62	2.73	2.888	3.238	2.198	1.795
		0.001	0.71	2.228	1.185	1.987	2.035	0.848
		0	0.475	1.86	2.018	2.253	1.818	0.941
		0.004	0.55	2.29	1.948	1.957	2.417	1.065
		0.002	0.768	2.183	1.822	2.039	2.402	1.045
		0.026	0.593	1.793	1.549		1.957	1.115
		0.004	1.154	1.828	1.868	2.077	2.275	1.622
			1.24	2.076	1.442	1.915	1.483	1.426
Suppl. Fig 6e	mRNA AM IL36a	ctrl.	LPS		AM delta CT	ctrl. (IL36a)	LPS (IL36a)	ctrl. (IL36b)	LPS (IL36b)
		1	610.519			13.768	4.514	3.39	0.358
		1.009	773.424			13.756	4.173	3.255	0.457
